# Supplementary material for: First Record of an Invasive Fruit Fly Belonging to Bactrocera dorsalis Complex (Diptera: Tephritidae) in Europe
Source: Insects. 2018 Dec 3;9(4):182. doi: 10.3390/insects9040182 (PMC6316371; doi:10.3390/insects9040182)
Supplement: Supplementary file 1 [file insects-09-00182-s001.zip]

Archive with 1 entries (1 files):
- insects-388718-supplementary.eps
